# Supplementary material for: Longitudinal Changes in Cardiovascular-Kidney-Metabolic Syndrome Stages and Their Impact on Outcomes: A Nationwide Cohort Study
Source: J Clin Med. 2025 Jun 1;14(11):3888. doi: 10.3390/jcm14113888 (PMC12156345; doi:10.3390/jcm14113888)
Supplement: Supplementary file 1 [file jcm-14-03888-s001.zip]

Archive with 1 entries (1 files):
- jcm-3650025-supplementary.pdf
